# Supplementary material for: Stereotactic Body Radiotherapy for Patients with Lung Oligometastatic Disease: A Five-Year Systematic Review
Source: Cancers (Basel). 2021 Jul 20;13(14):3623. doi: 10.3390/cancers13143623 (PMC8303507; doi:10.3390/cancers13143623)
Supplement: Supplementary file 1 [file cancers-13-03623-s001.zip]

Archive with 1 entries (1 files):
- cancers-1250825-supplementary.pdf
